# Supplementary material for: A Novel OmpR-Type Response Regulator Controls Multiple Stages of the Rhizobium etli – Phaseolus vulgaris N2-Fixing Symbiosis
Source: Front Microbiol. 2020 Dec 15;11:615775. doi: 10.3389/fmicb.2020.615775 (PMC7769827; doi:10.3389/fmicb.2020.615775)
Supplement: Supplementary file 1 [file Table_1.xlsx]

## Sheet: RHE_PC00055
Organism	Gene	Identity
ret	RHE_PC00055
rel	REMIM1_PB00055	0.999
rpha	AMC79_PA00076	0.938
rlt	Rleg2_5613	0.924
rad	CO657_35095	0.925
rlu	RLEG12_05130	0.92
rhx	AMK02_PB00070	0.897
rez	AMJ99_PA00071	0.897
rhn	AMJ98_PB00071	0.897
rle	pRL100286	0.894
ara	Arad_4473	0.869
sino	SS05631_c35620	0.849
rhr	CKA34_32975	0.854
sfh	SFHH103_01272	0.838
rhi	NGR_b16220	0.836
rtr	RTCIAT899_PB02695	0.849
rjg	CCGE525_36270	0.821
emx	FKV68_23080	0.795
rga	RGR602_PB00163	0.802
ngl	RG1141_PA09400	0.748
brn	D1F64_08430	0.727
hdi	HDIA_3069	0.709
avi	Avi_7483	0.667
rlg	Rleg_5659	0.619
rsl	RPSI07_mp0538	0.631
rso	RSp1458	0.625
rpu	CDC45_24955	0.625
rsn	RSPO_m00629	0.625
rsm	CMR15_mp30118	0.623
rpm	RSPPHO_01555	0.62
meso	BSQ44_06290	0.605
pna	Pnap_2967	0.626
azr	CJ010_11550	0.609
vam	C4F17_31850	0.608
rhy	RD110_22415	0.606
rhm	B5V46_10460	0.597
sya	A6768_13135	0.591
rbl	B6K69_03720	0.587
meu	ACJ67_00640	0.59
tsy	THSYN_17025	0.582
pcg	AXG94_03625	0.587
acum	C9E88_011855	0.576
pbc	CD58_16055	0.581
psyr	N018_13975	0.564
psb	Psyr_2622	0.562
cari	FNU76_16995	0.571
tig	THII_0627	0.565
tvi	Thivi_0707	0.554
pci	PCH70_25270	0.556
rta	Rta_37120	0.543
sme	SMc01829	0.428
eco	b2075	0.307

## Sheet: RHE_PC00056
Organism	Gene	Identity
ret	RHE_PC00056
rel	REMIM1_PB00056	0.997
rad	CO657_35100	0.882
rlt	Rleg2_5614	0.874
rpha	AMC79_PA00077	0.937
rhn	AMJ98_PB00072	0.863
rhx	AMK02_PB00071	0.863
rez	AMJ99_PA00072	0.863
ara	Arad_4474	0.828
rlu	RLEG12_05135	0.899
rtr	RTCIAT899_PB02700	0.852
rle	pRL100287	0.813
rjg	CCGE525_36275	0.808
rhr	CKA34_32970	0.788
rga	RGR602_PB00164	0.826
sino	SS05631_c35610	0.777
rhi	NGR_b16210	0.771
sfh	SFHH103_01273	0.771
emx	FKV68_23085	0.747
brn	D1F64_08435	0.665
ngl	RG1141_PA09390	0.652
avi	Avi_7484	0.559
rsm	CMR15_mp30117	0.511
rsn	RSPO_m00630	0.508
rso	RSp1457	0.507
rpu	CDC45_24950	0.507
tsy	THSYN_17030	0.498
this	HZT40_03935	0.44
rsl	RPSI07_mp0539	0.486
rlg	Rleg_5660	0.489
pna	Pnap_2968	0.487
psb	Psyr_2621	0.494
rpm	RSPPHO_01556	0.493
tig	THII_0626	0.482
psyr	N018_13980	0.492
meso	BSQ44_06295	0.474
rhy	RD110_22410	0.45
meu	ACJ67_00635	0.457
pbh	AAW51_4368	0.441
pci	PCH70_25260	0.472
ack	C380_23110	0.465
pbc	CD58_16060	0.445
jas	FJQ89_13595	0.477
jsv	CNX70_24355	0.471
mum	FCL38_15235	0.444
jag	GJA_1028	0.475
mnr	ACZ75_24030	0.452
mali	EYF70_03395	0.44
tvi	Thivi_0708	0.458
jaz	YQ44_03610	0.446
sme	SMc01828	0.288
eco	b0878	0.24

## Sheet: RHE_PC00057
Organism	Gene	Identity
ret	RHE_PC00057
rel	REMIM1_PB00057	0.996
rad	CO657_35105	0.969
rlt	Rleg2_4371	0.969
rpha	AMC79_PA00078	0.969
rle	pRL100288	0.956
rlu	RLEG12_05140	0.943
rlg	Rleg_6517	0.947
ara	Arad_4475	0.925
rhn	AMJ98_PB00076	0.925
rhx	AMK02_PB00075	0.925
rez	AMJ99_PA00076	0.925
rhi	NGR_b16200	0.917
sino	SS05631_c35600	0.908
rhr	CKA34_32965	0.904
brn	D1F64_08445	0.811
roh	FIU89_15400	0.746
avi	Avi_7488	0.697
ati	AL072_16700	0.651
pcaf	DSC91_007551	0.664
rse	F504_4922	0.658
rso	RSp1455	0.658
rsm	CMR15_mp30115	0.658
rpu	CDC45_24940	0.658
rhy	RD110_22400	0.628
rsn	RSPO_m00632	0.654
vam	C4F17_31835	0.623
rsl	RPSI07_mp0541	0.636
azq	G3580_03185	0.612
cse	Cseg_1763	0.634
avd	AvCA6_31150	0.642
avl	AvCA_31150	0.642
avn	Avin_31150	0.642
pna	Pnap_2970	0.607
azr	CJ010_11535	0.626
sya	A6768_13120	0.611
pcq	PcP3B5_36320	0.609
pavl	BKM03_21895	0.618
psb	Psyr_3793	0.623
ppz	H045_08155	0.583
ppsy	AOC04_05525	0.602
ppi	YSA_11130	0.594
ppf	Pput_2386	0.594
meso	BSQ44_06300	0.584
pput	L483_13890	0.587
pamg	BKM19_022545	0.614
ppun	PP4_27620	0.595
ppg	PputGB1_2572	0.593
ppx	T1E_2015	0.585
psp	PSPPH_1460	0.605
sme	SM_b21561	0.452
eco	b3912	0.487

## Sheet: RHE_PC00058
Organism	Gene	Identity
ret	RHE_PC00058
rel	REMIM1_PB00058	1
rad	CO657_35110	0.895
rlt	Rleg2_4372	0.895
rhx	AMK02_PB00076	0.837
rhn	AMJ98_PB00077	0.834
rez	AMJ99_PA00077	0.834
rle	pRL100289	0.813
rlg	Rleg_6516	0.814
rpha	AMC79_PA00079	0.79
ara	Arad_4476	0.766
sino	SS05631_c35590	0.775
rlu	RLEG12_05145	0.787
rhi	NGR_b16190	0.745
rhr	CKA34_32960	0.734
brn	D1F64_08450	0.537
roh	FIU89_15405	0.543
avi	Avi_7490	0.464
ati	AL072_16705	0.419
dsu	Dsui_1851	0.398
tsy	THSYN_12355	0.416
pba	PSEBR_a3655	0.387
pfe	PSF113_2084	0.387
pbc	CD58_10825	0.389
pcq	PcP3B5_36310	0.392
sya	A6768_13115	0.405
vam	C4F17_31830	0.462
rhy	RD110_22395	0.464
amah	DLM_2272	0.395
avn	Avin_31140	0.484
avl	AvCA6_31140	0.484
avd	AvCA_31140	0.484
ppsy	AOC04_05530	0.399
ppz	H045_08160	0.381
azq	G3580_03180	0.393
pavl	BKM03_21890	0.379
aql	BXU06_15455	0.471
psk	U771_21435	0.386
pff	PFLUOLIPICF718200	0.383
pfw	PF1751_v1c35380	0.383
tvi	Thivi_0033	0.487
pamg	BKM19_022540	0.37
pvr	PverR02_15385	0.389
ppu	PP_3371	0.383
pfs	PFLU_4102	0.384
pna	Pnap_2971	0.469
psb	Psyr_3792	0.383
aqs	DKK66_15140	0.372
ppf	Pput_2387	0.38
ppx	T1E_2016	0.38
sme	SM_b21560	0.297
eco	b3911	0.298

## Sheet: RHE_PC00059
Organism	Gene	Identity
ret	RHE_PC00059
rel	REMIM1_PB00059	0.992
rpha	AMC79_PA00080	0.917
rad	CO657_35115	0.911
rlt	Rleg2_4373	0.907
rez	AMJ99_PA00078	0.88
rhx	AMK02_PB00077	0.88
rhn	AMJ98_PB00078	0.88
rlg	Rleg_6515	0.872
rle	pRL100291	0.869
rlu	RLEG12_05150	0.895
rga	RGR602_CH02846	0.71
rhl	LPU83_3370	0.72
rgr	FZ934_12610	0.695
rlb	RLEG3_28290	0.674
rec	RHECIAT_CH0003657	0.69
rep	IE4803_CH03722	0.672
rei	IE4771_CH03687	0.672
rhk	Kim5_CH03708	0.672
rjg	CCGE525_36095	0.615
ara	Arad_0222	0.61
rtr	RTCIAT899_CH00780	0.592
alf	CFBP5473_02570	0.627
rhr	CKA34_03750	0.597
agr	AGROH133_08687	0.61
atf	Ach5_24390	0.61
agt	EYD00_10855	0.606
ata	AWN88_17660	0.606
rhv	BA939_07375	0.606
rir	BN877_I2638	0.606
rpus	CFBP5875_11190	0.606
roy	G3A56_12995	0.604
aro	B0909_24795	0.604
atu	Atu2552	0.6
ngg	RG540_CH39270	0.603
ngl	RG1141_CH38700	0.601
nen	NCHU2750_36240	0.597
neo	CYG48_14655	0.597
rht	NT26_3101	0.582
avi	Avi_6027	0.592
agc	BSY240_3452	0.591
mey	TM49_03000	0.543
shz	shn_14510	0.551
maad	AZF01_15575	0.533
mmed	Mame_00585	0.529
six	BSY16_82	0.526
lcc	B488_09880	0.493
laa	WSI_03980	0.415
las	CLIBASIA_04145	0.415
lso	CKC_04480	0.413
meso	BSQ44_06285	0.422
sme	SMc02082	0.225
eco	b0572	0.272
