# Supplementary material for: A Novel OmpR-Type Response Regulator Controls Multiple Stages of the Rhizobium etli – Phaseolus vulgaris N2-Fixing Symbiosis
Source: Front Microbiol. 2020 Dec 15;11:615775. doi: 10.3389/fmicb.2020.615775 (PMC7769827; doi:10.3389/fmicb.2020.615775)
Supplement: Supplementary file 2 [file Table_2.xlsx]

## Sheet: MDR pumps
Table S2. Orthologs of R. etli multridrug resistance (MDR) efflux pumps
Orthologs were obtained from KEGG database and identity based in Sequence Similarity Data Base from KEGG
Rhizobium etli CFN42								R. leguminosarum bv. viciae 3841				S. meliloti 1021				B. diazoefficiens USDA 110				A. fabrum
Locus tag	Gene	Definition	Pfam Id	Pfam Name	COG Id	COG Name	Function	Locus tag	Gene	Identity	Function	Locus tag	Gene	Identity	Function	Locus tag	Gene	Identity	Function	Locus tag	Gene	Identity	Function
MFS family
RHE_PB00007	rmrR	multidrug efflux transcriptional regulator protein, TetR family	PF14246; PF00440	"AefR-like transcriptional repressor, C-terminal domain"; Bacterial regulatory proteins, tetR family			Rrm system reponds to salicylic system, flavonoids and phytoalexins, and are required for nodulation (González-Pasayo and Martínez-Romero, 2000)	pRL90058		0.767	Rmr system is not induced by salicylic acid and is not requiered for symbiosis (Tett et al, 2014)					bll7957		0.456
RHE_PB00008	rmrA	multidrug efflux transporter protein	PF16576	Barrel-sandwich domain of CusB or HlyD membrane-fusion				pRL90059	rmrA	0.85						blr7958		0.623
RHE_PB00009	rmrB	multidrug efflux transporter protein	PF07690	Major Facilitator Superfamily				pRL90060	rmrR	0.892						blr7959		0.74
RHE_CH01191		probable transcriptional regulator protein, LysR family	PF00126; PF03466	Bacterial regulatory helix-turn-helix protein, lysR family; LysR substrate binding domain	COG0583	DNA-binding transcriptional regulator, LysR family		RL1328	salR	0.903	Salicylic acid induce SalAB efflux system (Tett et al, 2014)					bll7592		0.539
RHE_CH01192		probable multidrug resistance efflux system protein	PF00529; PF16576	Barrel-sandwich domain of CusB or HlyD membrane-fusion	COG1566	Multidrug resistance efflux pump EmrA		RL1329	salA	0.821		SM_b20699		0.429		blr7593		0.606
RHE_CH01193		probable multidrug resistance efflux system protein	PF07690	Major Facilitator Superfamily	COG2814	Predicted arabinose efflux permease AraJ, MFS family		RL1330	salB	0.933		SM_b20698		0.278		blr7594		0.758
RHE_CH03358		probable transcriptional regulator protein, MarR family	PF01047	MarR family	COG1846	DNA-binding transcriptional regulator, MarR family		RL3785		0.955						bll0933		0.426
RHE_CH03357		probable protein secretion protein, HlyD family	PF00529; PF16576	HlyD membrane-fusion protein of T1SS; Barrel-sandwich domain of CusB or HlyD membrane-fusion	COG1566	Multidrug resistance efflux pump EmrA		RL3784		0.934						bll0932		0.372
RHE_CH03356		probable multidrug resistance protein	PF07690	Major Facilitator Superfamily	COG2814	Predicted arabinose efflux permease AraJ, MFS family		RL3783		0.949						bll0931		0.498
RHE_CH03652		probable multidrug resistance efflux protein	PF13533	Biotin-lipoyl like	COG1566	Multidrug resistance efflux pump EmrA		RL4180		0.899		SMc03168	emrA	0.712	Emr system is induce by quercetin (Rossbach et al, 2014; Santos et al, 2014)	bll6622	emrA	0.401		Atu4478	emrA	0.657	Emr system is induce by quercetin (Khemtong et al, 2019)
RHE_CH03651		probable multidrug efflux transporter, permease protein	PF07690	Major Facilitator Superfamily	COG0477	MFS family permease, includes anhydromuropeptide permease AmpG		RL4179		0.94		SMc03167	emrB	0.771		bll6621	emrB	0.583		Atu4479	emrB	0.757
RHE_CH03653		probable transcriptional regulator protein, TetR family	PF14246; PF00440	"AefR-like transcriptional repressor, C-terminal domain"; Bacterial regulatory proteins, tetR family	COG1309	DNA-binding protein, AcrR family, includes nucleoid occlusion protein SlmA		RL4181		0.934		SMc03169	emrR	0.556		blr6623		0.416		Atu4477	emrR	0.578
RND family
RHE_CH03410	rmiR	probable transcriptional regulator protein, TetR family	PF17935; PF00440	Bacterial regulatory proteins, tetR family	COG1309	DNA-binding protein, AcrR family, includes nucleoid occlusion protein SlmA	rmiABR are not essential for symbiosis and are not sensitive to detergents and antibiotics (Hernández-Mendoza et al, 2007)	RL3873	rmeR	0.845										Atu2549	ameR	0.482	ameAB mutants are not sensitive to detergens and antibiotics (Peng and Nester, 2001)
RHE_CH03411	rmiA	probable protein secretion protein, HlyD family	PF16576	Barrel-sandwich domain of CusB or HlyD membrane-fusion	COG0845			RL3874	rmeA	0.898		SMc02868		0.38		blr1515	bdeA	0.38	bdeAB mutants are sensitive to kanamycin and gentamicin, and produced fewer bacteroids and decrease nitrogenase activity in soybean nodules (Lindemann et al. 2010)	Atu2550	ameA	0.575
RHE_CH03412	rmiB	probable multidrug efflux transporter protein	PF00873	AcrB/AcrD/AcrF family	COG0841	AcrB/AcrD/AcrF family transporter		RL3875	rmeB	0.963		SMc02867		0.505		blr1516	bdeB	0.483		Atu2551	ameB	0.787
RHE_PC00056		probable efflux cation transporter protein			COG0845	Multidrug efflux pump subunit AcrA (membrane-fusion protein)		pRL100287		0.813
RHE_PC00055		probable efflux cation transporter protein	PF00873	AcrB/AcrD/AcrF family	COG0841	AcrB/AcrD/AcrF family transporter		pRL100286		0.894
RHE_CH01305		probable protein secretion protein, HlyD family	PF16576	Barrel-sandwich domain of CusB or HlyD membrane-fusion	COG0845	Multidrug efflux pump subunit AcrA (membrane-fusion protein)		RL1454		0.868										Atu3273		0.524
RHE_CH01304		probable multidrug efflux transporter protein, AcrB/AcrD/AcrF family	PF00873	AcrB/AcrD/AcrF family	COG0841	AcrB/AcrD/AcrF family transporter		RL1453		0.945										Atu3274		0.736
RHE_CH03349	mexE1	multidrug-efflux system secretion protein, HlyD family	PF16576	Barrel-sandwich domain of CusB or HlyD membrane-fusion	COG0845	Multidrug efflux pump subunit AcrA (membrane-fusion protein)		RL3775		0.947		SMc01094	mexE1	0.636		bll3872		0.536		Atu2482	mexE	0.75	mexEF mutants are less virulent in response to acetosyringone and more sensitive to chloramphenicol (Binss and Zhao, 2020)
RHE_CH03348	mexF1	multidrug-efflux system, acriflavin resistance protein	PF00873	AcrB/AcrD/AcrF family	COG0841	AcrB/AcrD/AcrF family transporter		RL3774		0.967		SMc01095	mexF1	0.805		bll3871		0.752		Atu2483	mexF	0.891
TolC family
RHE_CH02518		hypothetical conserved membrane protein	PF02321	Outer membrane efflux protein	COG1538	Outer membrane protein TolC		RL2435		0.871		SMa1037		0.754		bll2211	copB	0.429		Atu3992	copB	0.692
RHE_CH03413	nodTch	nodulation protein (outer membrane efflux protein)	PF02321	Outer membrane efflux protein	COG1538	Outer membrane protein TolC	NodTch is an essential gene. Both nodT genes are not essential for symbiosis (Hernández-Mendoza et al, 2007)	RL3876		0.906		SMc02082	tolC	0.244	tolC gene has a role in resistance to antimicrobial agents, oxidative stress, osmotic stress, EPS secretion and symbiosis (Cosme et al, 2008; Santos et al 2010).					Atu2552	ameC	0.613	ameC mutant is hypersensitive to detergens and antibiotics (Peng and Nester, 2001; Binss and Zhao, 2020)
RHE_PC00059	nodTc	nodulation protein	PF02321	Outer membrane efflux protein	COG1538	Outer membrane protein TolC		pRL100291		0.869		SMc02082	tolC	0.225						Atu2552	ameC	0.6
References
Binns, A.N., and Zhao, J. (2020). The MexE/MexF/AmeC Efflux Pump of Agrobacterium tumefaciens and Its Role in Ti Plasmid Virulence Gene Expression. J Bacteriol 202(8). doi: 10.1128/JB.00609-19.
Cosme, A.M., Becker, A., Santos, M.R., Sharypova, L.A., Santos, P.M., and Moreira, L.M. (2008). The outer membrane protein TolC from Sinorhizobium meliloti affects protein secretion, polysaccharide biosynthesis, antimicrobial resistance, and symbiosis. Mol Plant Microbe Interact 21(7), 947-957. doi: 10.1094/MPMI-21-7-0947.
González-Pasayo, R., and Martínez-Romero, E. (2000). Multiresistance genes of Rhizobium etli CFN42. Mol Plant Microbe Interact 13(5), 572-577. doi: 10.1094/MPMI.2000.13.5.572.
Hernández-Mendoza, A., Nava, N., Santana, O., Abreu-Goodger, C., Tovar, A., and Quinto, C. (2007). Diminished redundancy of outer membrane factor proteins in rhizobiales: a nodT homolog is essential for free-living Rhizobium etli. J Mol Microbiol Biotechnol 13(1-3), 22-34. doi: 10.1159/000103594.
Lindemann, A., Koch, M., Pessi, G., Muller, A.J., Balsiger, S., Hennecke, H., et al. (2010). Host-specific symbiotic requirement of BdeAB, a RegR-controlled RND-type efflux system in Bradyrhizobium japonicum. FEMS Microbiol Lett 312(2), 184-191. doi: 10.1111/j.1574-6968.2010.02115.x.
Khemthong, S., Nuonming, P., Dokpikul, T., Sukchawalit, R., and Mongkolsuk, S. (2019). Regulation and function of the flavonoid-inducible efflux system, emrR-emrAB, in Agrobacterium tumefaciens C58. Appl Microbiol Biotechnol 103(14), 5763-5780. doi: 10.1007/s00253-019-09899-5.
Peng, W.T., and Nester, E.W. (2001). Characterization of a putative RND-type efflux system in Agrobacterium tumefaciens. Gene 270(1-2), 245-252. doi: 10.1016/s0378-1119(01)00468-1.
Rossbach, S., Kunze, K., Albert, S., Zehner, S., and Göttfert, M. (2014). The Sinorhizobium meliloti EmrAB efflux system is regulated by flavonoids through a TetR-like regulator (EmrR). Mol Plant Microbe Interact 27(4), 379-387. doi: 10.1094/MPMI-09-13-0282-R.
Santos, M.R., Cosme, A.M., Becker, J.D., Medeiros, J.M., Mata, M.F., and Moreira, L.M. (2010). Absence of functional TolC protein causes increased stress response gene expression in Sinorhizobium meliloti. BMC Microbiol 10, 180. doi: 10.1186/1471-2180-10-180.
Santos, M.R., Marques, A.T., Becker, J.D., and Moreira, L.M. (2014). The Sinorhizobium meliloti EmrR regulator is required for efficient colonization of Medicago sativa root nodules. Mol Plant Microbe Interact 27(4), 388-399. doi: 10.1094/MPMI-09-13-0284-R.
Tett, A.J., Karunakaran, R., and Poole, P.S. (2014). Characterisation of SalRAB a salicylic acid inducible positively regulated efflux system of Rhizobium leguminosarum bv viciae 3841. PLoS One 9(8), e103647. doi: 10.1371/journal.pone.0103647.
